# Supplementary material for: Enhancing Nonylphenol Biodegradation: The Role of Acetyl-CoA C-Acetyltransferase in Bacillus cereus
Source: BioTech (Basel). 2025 Dec 18;14(4):99. doi: 10.3390/biotech14040099 (PMC12730612; doi:10.3390/biotech14040099)
Supplement: Supplementary file 1 [file biotech-14-00099-s001.zip]

Archive with 3 entries (3 files):
- S1.tif
- S2.tif
- S3.tif
